# Supplementary material for: Effect of Dietary Fiber Supplementation on Metabolic Endotoxemia: A Protocol for Systematic Review and Meta-Analysis of Randomized Clinical Trials
Source: Methods Protoc. 2023 Sep 11;6(5):84. doi: 10.3390/mps6050084 (PMC10514783; doi:10.3390/mps6050084)
Supplement: Supplementary file 1 [file mps-06-00084-s001.zip]

Archive with 1 entries (1 files):
- mps-2539493-supplementary.pdf
